# Supplementary material for: A Theoretical Investigation of Novel Sila- and Germa-Spirocyclic Imines and Their Relevance for Electron-Transporting Materials and Drug Discovery
Source: Molecules. 2023 Aug 28;28(17):6298. doi: 10.3390/molecules28176298 (PMC10489060; doi:10.3390/molecules28176298)
Supplement: Supplementary file 1 [file molecules-28-06298-s001.zip]

Archive with 1 entries (1 files):
- molecules-2547122-supplementary.pdf
